# Supplementary material for: Sharing neurophysiology data from the Allen Brain Observatory
Source: eLife. 2023 Jul 11;12:e85550. doi: 10.7554/eLife.85550 (PMC10335829; doi:10.7554/eLife.85550)
Supplement: Source data 1. [file elife-85550-data1.xlsx]

## Sheet: Sheet1
dataset	Year	Author	Title	Journal	Institution	Link
0	2016	Chen	Network reconstruction from high dimensional ordinary differential equations	arxiv	UW	https://arxiv.org/abs/1610.03177
0	2017	Petersen	SCALPEL: Extracting neurons from calcium imaging data	arxiv	UW	https://arxiv.org/abs/1703.06946
0	2017	Zylberberg	Untuned but not irrelevant: the role of untuned neurons in sensory information coding	biorxiv	Univ Colorado Boulder	https://www.biorxiv.org/content/early/2017/09/21/134379
0	2017	Sheintuch	Tracking the same neurons across multiple days in Ca2+ imaging data	Cell Reports	Weizmann Institute of Science	https://www.sciencedirect.com/science/article/pii/S2211124717314304
0	2017	Carrillo-Reid	Identification and targeting of cortical ensembles.	biorxiv	Columbia University	https://www.biorxiv.org/content/early/2017/11/29/226514
0	2017	Christensen	Reduced neural activity but improved coding in rodent higher-order visual cortex during locomotion	Nature Communications	WUSL	https://www.nature.com/articles/s41467-022-29200-z
0	2017	Esfahany	Organization of neural population code in mouse visual system	eNeuro	Stony Brook University	https://www.eneuro.org/content/5/4/ENEURO.0414-17.2018
0	2018	Sweeney	Population coupling predicts the plasticity of stimulus responses in cortical circuits	eLife	Imperial College London	https://elifesciences.org/articles/56053
0	2018	Cai	Neuronal activities in the mouse visual cortex predict patterns of sensory stimuli.	Neuroinformatics	Washington State University	https://link.springer.com/article/10.1007%2Fs12021-018-9357-1
0	2018	Ellis	High-accuracy decoding of complex visual scenes from neuronal calcium responses	biorxiv	National Institute of Drug Abuse	https://www.biorxiv.org/content/10.1101/271296v1
0	2018	Arkhipov	Visual physiology of the layer 4 cortical circuit in silico.	PLoS Comp Bio	Allen Institute	https://doi.org/10.1371/journal.pcbi.1006535
0	2018	Palmerston	Weighted Network Density Predicts Range of Latent Variable Model Accuracy	biorxiv	City University of Hong Kong	https://www.biorxiv.org/content/10.1101/343285v1
0	2018	de Vries, Lecoq, Buice	A large-scale, standardized physiological survey reveals functional organization of the mouse visual cortex	Nature Neuroscience	Allen Institute	https://doi.org/10.1038/s41593-019-0550-9
0	2018	Waters	Biological variation in the sizes, shapes and locations of visual cortical areas in the mouse	PLoS One	Allen Institute	https://doi.org/10.1371/journal.pone.0213924
0	2018	Gauthier	Detecting and correcting false transients in calcium imaging	Nature Methods	Princeton	https://www.nature.com/articles/s41592-022-01422-5
0	2019	Soltanian-Zadeh	Fast and robust active neuron segmentation in two photon calcium imaging using spatiotemporal deep learning.	PNAS	Duke University	https://www.pnas.org/content/116/17/8554
1	2019	Hu	Does the neuronal noise in cortex help generalization?	biorxiv	Allen Institute	https://www.biorxiv.org/content/10.1101/676999v1
0	2019	Shi	Comparison against task driven artificial neural networks reveal functional properties in mouse visual cortex	arxiv	Allen Institute	arXiv:1911.07986
0	2020	Kirschbaum	DISCo: Deep learning, Instance Segmentation, and Correlations for cell segmentation in calcium imaging	arxiv	Heidelberg University	https://arxiv.org/pdf/1908.07957.pdf
0	2020	Schneider-Mizell	Structure and function of axo-axonic inhibition	eLife	Allen Institute	https://elifesciences.org/articles/73783
0	2020	Mesa	The effect of inclusion criteria on the functional properties reported in mouse visual cortex	eNeuro	Allen Institute	https://www.eneuro.org/content/8/1/ENEURO.0188-20.2021
1	2020	Siegle, Ledochowitsch	Reconciling functional differences in populations of neurons recorded with two-photon imaging and electrophysiology	eLife	Allen Institute	https://elifesciences.org/articles/69068
0	2020	Rupprecht	A deep learning toolbox for noise-optimized, generalized spike inference from calcium imaging data.	Nature Neuroscience	Univ Zurich; Friedrich Miescher Institute for Biomedical Research	https://www.nature.com/articles/s41593-021-00895-5
0	2020	Costa	Adaptive, locally-linear models of complex dynamics	arxiv	Vrije Universiteit Amsterdam	https://arxiv.org/pdf/1807.09728.pdf
0	2020	Voina	Single circuit in V1 capable of switching contexts during movement using VIP population as a switch	biorxiv	Allen Institute	https://www.biorxiv.org/content/10.1101/2020.09.24.309500v1.full
1	2020	Lecoq	Removing independent noise in systems neuroscience data using DeepInterpolation	Nature Methods	Allen Institute	https://www.nature.com/articles/s41592-021-01285-2
0	2020	Deitch	Representational drift in mouse visual cortex.	Current Biology	Weizmann Institute of Science	https://www.cell.com/current-biology/fulltext/S0960-9822(21)01052-6
0	2020	Palmerston	Comparing biological and artificial vision systems: Network measures of functional connectivity	Neuroscience Letters	City University of Hong Kong	https://www-sciencedirect-com.offcampus.lib.washington.edu/science/article/pii/S0304394020306777?via%3Dihub
0	2020	Groblewski	A standardized head-fixation system for performing large-scale, in vivo physiological recordings in mice	J Neurosci Methods	Allen Institute	https://www.sciencedirect.com/science/article/pii/S0165027020303459?via%3Dihub
0	2020	Ramadan	A standardized behavioral event equally impacts the activity of cortical visual areas and layers.	eNeuro	Allen Institute	https://www.eneuro.org/content/early/2022/09/06/ENEURO.0491-21.2022
0	2021	Kumar	Functional parcellation of mouse visual cortex using statistical techniques reveals response-dependent clustering of cortical processing areas	PLoS Comp Bio	Indian Institute of Technology Madras	https://journals.plos.org/ploscompbiol/article?id=10.1371/journal.pcbi.1008548#sec010
0	2021	Inan	Fast and statistically robust cell extraction from large-scale neural calcium imaging datasets	biorxiv	Stanford	https://www.biorxiv.org/content/10.1101/2021.03.24.436279v2
0	2021	Muzzu	Feature selectivity explains mismatch signal in mouse visual cortex	Cell Reports	Univeristy College London	https://www-sciencedirect-com.offcampus.lib.washington.edu/science/article/pii/S2211124721012262?via%3Dihub
1	2021	Pospisil	The unbiased estimation of the fraction of variance explained by a model.	PLoS Comp Bio	UW	https://journals.plos.org/ploscompbiol/article?id=10.1371/journal.pcbi.1009212
0	2021	Bao	Segmentation of neurons from fluorescence calcium recordings beyond real time	Nature Machine Intelligence	Duke University	https://www.nature.com/articles/s42256-021-00342-x
0	2021	Palmerston	Latent variable models reconstruct diversity of neuronal response to drifting gratings in murine visual cortex	IEEE	City University of Hong Kong	https://ieeexplore.ieee.org/abstract/document/9432961
0	2021	Pospisil	The Estimation and Explanation of Tuning Curves in Intermediate Visual Areas	THESIS	UW	https://www.proquest.com/docview/2528564168?pq-origsite=gscholar&fromopenview=true
0	2021	Bakhtiari	The functional specialization of visual cortex emerges from training parallel pathways with self-supervised predictive learning	biorxiv	McGill	https://www.biorxiv.org/content/10.1101/2021.06.18.448989v2
0	2021	Conwell	Neural Regression, Representational Similarity, Model Zoology & Neural Taskonomy at Scale in Rodent Visual Cortex	biorxiv	Harvard	https://www.biorxiv.org/content/10.1101/2021.06.18.448431v1
0	2021	Mallen	Deep Probabilistic Koopman: Long-term time-series forecasting under periodic uncertainties.	arxiv	UW	https://arxiv.org/pdf/2106.06033.pdf
0	2021	Perez-Ortega	Long-term stability of cortical ensembles.	eLife	Columbia University	https://elifesciences.org/articles/64449
1	2021	Nayebi	Shallow Unsupervised Models Best Predict Neural Responses in Mouse Visual Cortex	biorxiv	Stanford	https://www.biorxiv.org/content/10.1101/2021.06.16.448730v2.full
0	2021	Billeh	Widespread presence of direction-reversing neurons in the mouse visual system	biorxiv	Allen Institute	https://doi.org/10.1101/826701
0	2021	Carrillo-Reid	Identification of pattern completion neurons in neuronal ensembles using Probabilistic Graphical Models	J Neurosci	Columbia University	https://www.jneurosci.org/content/early/2021/08/19/JNEUROSCI.0051-21.2021
0	2021	Shi	CNN MouseNet: A biologically constrained convolutional neural network model for mouse visual cortex	PLoS Comp Bio	Allen Institute	https://journals.plos.org/ploscompbiol/article?id=10.1371/journal.pcbi.1010427
1	2021	Williams	Statistical Neuroscience in the Single Trial Limit	arxiv	Stanford	https://arxiv.org/pdf/2103.05075.pdf
0	2021	Lindsey	Divergent representations of ethological visual inputs emerge from supervised, unsupervised, and reinforcement learning	arxiv	Univeristy College London	https://arxiv.org/abs/2112.02027
0	2021	Schutt	Statistical Inference on representational geometries	arxiv	Columbia University	https://arxiv.org/pdf/2112.09200.pdf
0	2021	Aitken	The Geometry of Representational Drift in Natural and Artificial Neural Networks	biorxiv	Allen Institute	https://www.biorxiv.org/content/10.1101/2021.12.13.472494v2.full
0	2022	D'Angelo	Bayesian nonparametric analysis for the detection of spikes in noisy calcium imaging data	arxiv	University of Milano-Bicocca	https://arxiv.org/pdf/2102.09403.pdf
0	2022	Bao	Decontaminate Traces From Fluorescence Calcium Imaging Videos Using Targeted Non-negative Matrix Factorization	Frontiers in Neuroscience	Duke University	https://www.frontiersin.org/articles/10.3389/fnins.2021.797421/full
0	2022	Sheintuch	Bias-free estimation of information content in temporally sparse neuronal activity	PLoS Comp Bio	Weizmann Institute of Science	https://journals.plos.org/ploscompbiol/article?id=10.1371/journal.pcbi.1009832
1	2022	Schneider S	Learning latent embeddings for joint behavioral and neural analysis.	arxiv	EPFL	https://arxiv.org/pdf/2204.00673.pdf
0	2022	Dabagia	Comparing high-dimensional neural recordings by aligning their low-dimensional latent representations	arxiv	Georgia Institute of Technology	https://arxiv.org/pdf/2205.08413.pdf
0	2022	D'Angelo	Efficient posterior sampling for Bayesian Poisson regression.	arxiv	University of Milano-Bicocca	https://arxiv.org/pdf/2109.09520.pdf
1	2022	Schneider A	Transcriptomic cell type structures in vivo neuronal activity across multiple time scales	biorxiv	WUSL/UCSF/Georgia Tech	https://www.biorxiv.org/content/10.1101/2022.07.10.499487v1
0	2022	Guarino	Core neurons are structural crossroads of cortical dynamics	biorxiv	Paris-Saclay Institute of Neuroscience	https://www.biorxiv.org/content/10.1101/2022.05.24.493230v5.full
0	2022	Capek	Parabolic avalanche scaling in the synchronization of cortical cell assemblies	biorxiv	NIMH	https://www.biorxiv.org/content/10.1101/2022.11.02.514938v1
0	2022	King	Saccade-responsive visual cortical neurons do not exhibit distinct visual response properties	biorxiv	Allen Institute	https://www.biorxiv.org/content/10.1101/2022.11.21.517415v1
0	2022	Aguilar Trejo	Finite-size correlation behavior near a critical point: A simple metric for monitoring the state of a neural network	Phys Rev E	Instituto de Ciencias Físicas (ICIFI-CONICET)	https://journals.aps.org/pre/abstract/10.1103/PhysRevE.106.054313
0	2022	Jiao	The neurons in mouse V1 show different degrees of spatial clustering	Brain Research Bulletin	College of Intelligence Science and Technology, National University of Defense Technology	https://www-sciencedirect-com.offcampus.lib.washington.edu/science/article/pii/S0361923022002519?casa_token=H8Q6vJQGuX8AAAAA:YCuRfHUqHJPS-d9PR4Dwjm4ZtQ0lAB21xR1BVm0B-q5DQQwpDUKBknmdclu5yfkB5niJ3tMJ
2	2020	Billeh	Systematic Integration of Structural and Functional Data into Multi-scale Models of Mouse Primary Visual Cortex	Neuron	Allen Institute	https://www.sciencedirect.com/science/article/abs/pii/S0896627320300672
2	2020	Buccino	SpikeInterface, a unified framework for spike sorting	eLife	ETH Zurich	https://elifesciences.org/articles/61834
2	2020	Alreja	Constrained brain volume in an efficient coding model explains the fraction of excitatory and inhibitory neurons in sensory cortices	PLoS Comp Bio	Georgia Tech	https://journals.plos.org/ploscompbiol/article?id=10.1371/journal.pcbi.1009642
2	2020	Dahmen	Strong and localized recurrence controls dimensionality of neural activity across brain areas	bioRxiv	UW	https://www.biorxiv.org/content/10.1101/2020.11.02.365072v3
2	2020	Biswas	Neuro-PC: Causal Functional Connectivity from Neural Dynamics	arXiv	UW	https://arxiv.org/abs/2011.03913
2	2020	Williams	Spatial modulation of dark versus bright stimulus responses in the mouse visual system	Current Biology	Georgia Tech	https://www.cell.com/current-biology/fulltext/S0960-9822(21)00946-5
2	2020	Piasini	Temporal stability of stimulus representation increases along rodent visual cortical hierarchies	Nature Communications	SISSA	https://www.nature.com/articles/s41467-021-24456-3
2	2021	Petersen	CellExplorer: A framework for visualizing and characterizing single neurons	Neuron	NYU	https://www.sciencedirect.com/science/article/abs/pii/S0896627321006565
2	2021	Siegle	A survey of spiking activity reveals a functional hierarchy of mouse corticothalamic visual areas	Nature	Allen Institute	https://www.nature.com/articles/s41586-020-03171-x
2	2021	Stringer	High-precision coding in visual cortex	Cell	Janelia	https://www.cell.com/cell/fulltext/S0092-8674(21)00373-1
2	2021	Montijn	A parameter-free statistical test for neuronal responsiveness	eLife	Royal Netherlands	https://elifesciences.org/articles/71969
2	2021	Wyrick	State-Dependent Regulation of Cortical Processing Speed via Gain Modulation	J Neurosci	U Oregon	https://www.jneurosci.org/content/41/18/3988
2	2021	Fritsche	Brief Stimuli Cast a Persistent Long-Term Trace in Visual Cortex	J Neurosci	Donders	https://www.jneurosci.org/content/42/10/1999
2	2021	Fritz	Decoding Images from Multi-Region, High Resolution, Electrode Recordings In the Mouse Visual System	bioRxiv	Stanford	https://www.biorxiv.org/content/10.1101/2021.07.07.451504v1
2	2021	Beshkov	Geodesic-based distance reveals nonlinear topological features in neural activity from mouse visual cortex	Biological Cybernetics	Donders	https://link.springer.com/article/10.1007/s00422-021-00906-5
2	2021	Klein	Cross-population coupling of neural activity based on Gaussian process current source densities	PLoS Comp Bio	CMU	https://journals.plos.org/ploscompbiol/article?id=10.1371/journal.pcbi.1009601
2	2021	Iyer	Geometry of inter-areal interactions in mouse visual cortex	bioRxiv	Allen Institute	https://www.biorxiv.org/content/10.1101/2021.06.09.447638v2
2	2021	Meijer	Neurons in the mouse brain correlate with cryptocurrency price: a cautionary tale	psyRxiv	Champalimaud	https://psyarxiv.com/fa4wz
2	2021	Shang	Cortical representation variability aligns with in-class variances and can help one-shot learning	bioRxiv	Allen Institute	https://www.biorxiv.org/content/10.1101/2021.01.27.428518v1
2	2021	Sotomayor-Gomez	SpikeShip: A method for fast, unsupervised discovery of high-dimensional neural spiking patterns	bioRxiv	Ernst-Strungmann	https://www.biorxiv.org/content/10.1101/2020.06.03.131573v2
2	2021	Williams	Generalized Shape Metrics on Neural Representations	arXiv	Stanford	https://arxiv.org/abs/2110.14739
2	2021	Williams	Spatial modulation of dark versus bright stimulus responses in the mouse visual system	Current Biology	Emory	https://www.sciencedirect.com/science/article/pii/S0960982221009465
2	2021	Schneider M.	A mechanism for inter-areal coherence through communication based on connectivity and oscillatory power	Neuron	Ernst-Strungmann	https://www.cell.com/neuron/fulltext/S0896-6273(21)00710-8
2	2021	Bellec	Fitting summary statistics of neural data with a differentiable spiking network simulator	arXiv	EPFL	https://arxiv.org/abs/2106.10064
2	2021	Dearnley	Stretching and squeezing of neuronal log firing rate distribution by psychedelic and intrinsic brain state transitions	bioRxiv	Leicester	https://www.biorxiv.org/content/10.1101/2021.08.22.457198v1
2	2021	Horrocks	Distinct neural dynamics underlie the encoding of visual speed in stationary and running mice	bioRxiv	Univeristy College London	https://www.biorxiv.org/content/10.1101/2021.06.11.447904v1.abstract
2	2021	Liu	Single-neuron firing cascades underlie global spontaneous brain events	PNAS	Penn State	https://www.pnas.org/content/118/47/e2105395118
2	2022	Jia	Multi-regional module-based signal transmission in mouse visual cortex	Neuron	Allen Institute	https://www.cell.com/neuron/fulltext/S0896-6273(22)00084-8
2	2022	Barzegaran	Four concurrent feedforward and feedback networks with different roles in the visual cortical hierarchy	PLoS Biology	Fribourg	https://journals.plos.org/plosbiology/article?id=10.1371/journal.pbio.3001534
2	2022	Gandhi	A survey of neurophysiological differentiation across mouse visual brain areas and timescales	bioRxiv	Allen Institute	https://www.biorxiv.org/content/10.1101/2022.01.21.476869v1
2	2022	Rimehaug	Uncovering circuit mechanisms of current sinks and sources with biophysical simulations of primary visual cortex	bioRxiv	Oslo	https://www.biorxiv.org/content/10.1101/2022.02.22.481540v1.full
2	2022	Nitzan	Brain-wide interactions during hippocampal sharp wave ripples	PNAS	NYU	https://www.pnas.org/doi/10.1073/pnas.2200931119
2	2022	Ren	Predictable fluctuations in excitatory synaptic strength due to natural variation in presynaptic firing rate	bioRxiv	UConn	https://www.biorxiv.org/content/10.1101/2022.04.14.488362v2
2	2022	Shin	Narrowband gamma oscillations propagate and synchronize throughout the mouse thalamocortical visual system	bioRxiv	Emory	https://www.biorxiv.org/content/10.1101/2022.05.19.491028v1.abstract
2	2022	Chen	Population Burst Propagation Across Interacting Areas of the Brain	Journal of Neurophysiology	CMU	(accepted)
2	2022	Arts	The fast continuous wavelet transformation (fCWT) for real-time, high-quality, noise-resistant time–frequency analysis	Nat Comp Sci	Utrecht	https://www.nature.com/articles/s43588-021-00183-z
2	2022	Liska	Running modulates primate and rodent visual cortex via common mechanism but quantitatively distinct implementation	bioRxiv	UT Austin	https://www.biorxiv.org/content/10.1101/2022.06.13.495712v2
2	2022	Sadeh	Contribution of behavioural variability to representational drift	eLife	Imperial College London	https://elifesciences.org/articles/77907
2	2022	Purandare	Mega-scale movie-fields in the mouse visuo-hippocampal network	eLife	UCLA	https://www.biorxiv.org/content/10.1101/2022.12.07.519455v1
2	2022	Levenstein	Logarithmically scaled, gamma distributed neuronal spiking	J Physiol	McGill	https://physoc.onlinelibrary.wiley.com/doi/full/10.1113/JP282758
2	2022	Wei	Bayesian Clustering of Neural Activity with a Mixture of Dynamic Poisson Factor Analyzers	arXiv	UConn	https://arxiv.org/abs/2205.10639
2	2022	Yang	Self-generated brain-wide spiking cascades govern replay dynamics in the hippocampus	bioRxiv	Penn State	https://www.biorxiv.org/content/10.1101/2022.09.05.506667v1.abstract
2	2022	Barreiro	Sensory input to cortex encoded on low-dimensional periphery-correlated subspaces	bioRxiv	Southern Methodist	https://www.biorxiv.org/content/10.1101/2022.06.15.496327v1.abstract
